# Supplementary material for: The Prognostic Value of Left Atrial Size and Strain Assessed by Cardiac Magnetic Resonance in the Coronary Chronic Total Occlusion
Source: J Cardiovasc Dev Dis. 2026 Feb 27;13(3):111. doi: 10.3390/jcdd13030111 (PMC13026679; doi:10.3390/jcdd13030111)
Supplement: Supplementary file 1 [file jcdd-13-00111-s001.zip]

Archive with 1 entries (1 files):
- jcdd-4041245-supplementary.pdf
